# Supplementary material for: Metagenomic Analysis Revealed Significant Changes in the Beef Cattle Rectum Microbiome Under Fescue Toxicosis
Source: Biology (Basel). 2025 Sep 5;14(9):1197. doi: 10.3390/biology14091197 (PMC12466995; doi:10.3390/biology14091197)
Supplement: Supplementary file 1 [file biology-14-01197-s001.zip]

Archive with 3 entries (3 files):
- DataS1-S5.zip
- FigureS1-S2.pdf
- TableS1-S8.pdf
